# Supplementary material for: DNA-Directed Protein Anchoring on Oligo/Alkanethiol-Coated Gold Nanoparticles: A Versatile Platform for Biosensing Applications
Source: Nanomaterials (Basel). 2022 Dec 23;13(1):78. doi: 10.3390/nano13010078 (PMC9823620; doi:10.3390/nano13010078)
Supplement: Supplementary file 1 [file nanomaterials-13-00078-s001.zip]

Archive with 1 entries (1 files):
- nanomaterials-2106463-supplementary.pdf
